# Supplementary material for: How much does direct transmission between pigs contribute to Japanese Encephalitis virus circulation? A modelling approach in Cambodia
Source: PLoS One. 2018 Aug 16;13(8):e0201209. doi: 10.1371/journal.pone.0201209 (PMC6095498; doi:10.1371/journal.pone.0201209)
Supplement: S1 Table — (XLSX) [file pone.0201209.s001.xlsx]

## Sheet: Feuil1
PigsID	2014-04-09	2014-04-23	2014-05-06	2014-05-16	2014-05-27	2014-06-06	2014-06-17	2014-06-27	2014-07-08	2014-07-18	2014-07-29
Age (days)	58	72	85	95	106	116	127	137	148	158	169
Age (months)	2	2.4	2.8	3.2	3.5	3.9	4.2	4.6	4.9	5.3	5.6
A01	1	1	0	0	0	0	0	0	0	1	1
A02	1	1	0	1	0	1	1	1	1	1	1
A04	0	1	1	1	1	1	1	1	1	1	1
A05	1	1	0	0	1	1	1	1	1	1	1
A06	1	0	0	0	1	1	1	1	1	1	1
A07	1	1	0	1	1	1	1	1	1	1	1
A08	0	0	1	1	1	1	1	1	1	1	1
A09	1	1	0	0	0	0	0	0	0	0	1
A10	1	1	0	0	1	1	1	1	1	1	1
A11		1	1	0	1	1	1	1	1	1	1
A12	1	1	0	0	1	1	1	1	1	1	1
A13	1	0	1	1	1	1	1	1	1	1	1
A14	1	1	0	0	0	0	1	1	1	1	1
A15	1	1	0	0	1	0	0	1	1	1	1
number of pigs	13	14	14	14	14	14	14	14	14	14	14
number of positive	11	11	4	5	10	10	11	12	12	13	14
