# Supplementary material for: How much does direct transmission between pigs contribute to Japanese Encephalitis virus circulation? A modelling approach in Cambodia
Source: PLoS One. 2018 Aug 16;13(8):e0201209. doi: 10.1371/journal.pone.0201209 (PMC6095498; doi:10.1371/journal.pone.0201209)
Supplement: S2 Table — (XLSX) [file pone.0201209.s002.xlsx]

## Sheet: Feuil1
Pig's ID	Date of sampling
Age (days)	57	67	74	84	94	105	115	126	136	147	157	168	180	189
Age (months)	1.9	2.23333	2.46667	2.8	3.13333	3.5	3.83333	4.2	4.53333	4.9	5.23333	5.6	6	6.3
B01	0	0	0	1	1	1	1	1	1	1	1	1	1	1
B02	0	0	0	0	1	1	1	1	1	1	1	1	1	1
B03	1	1	0	0	1	1	1	1	1	1	1	1	1	1
B04	1	1	0	0	1	1	1	1	1	1	1	1	1	1
B05	1	1	1	0	0	0	1	1	1	1	1	1	1	1
B06	0	0	0	0	0	1	1	1	1	1	1	1	1	1
B07	0	0	0	1	1	1	1	1	1	1	1	1	1	1
B08	1	0	0	0	1	1	1	1	1	1	1	1	1	1
B09	0	0	0	0	0	0	0	0	1	1	1	1	1	1
B10	0	0	1	1	1	1	1	1	1	1	1	1	1	1
B11	0	0	1	1	1	1	1	1	1	1	1	1	1	1
B12	1	1	1	1	1	1	1	1	1	1	1	1	1	1
B13	1	1	1	0	0	0	0	1	1	1	1	1	1	1
B14	0	0	0	0	1	1	1	1	1	1	1	1	1	1
B15	1	0	0	0	0	0	1	1	1	1	1	1	1	1
number of pigs	15	15	15	15	15	15	15	15	15	15	15	15	15	15
number of positive pigs	7	5	5	5	10	11	13	14	15	15	15	15	15	15
