# Supplementary material for: How much does direct transmission between pigs contribute to Japanese Encephalitis virus circulation? A modelling approach in Cambodia
Source: PLoS One. 2018 Aug 16;13(8):e0201209. doi: 10.1371/journal.pone.0201209 (PMC6095498; doi:10.1371/journal.pone.0201209)
Supplement: S3 Table — (XLS) [file pone.0201209.s003.xls]

## Sheet: Sheet1
No	Serum ID	Date of Sampling	Sex	Age	Origine	HA Titer	HA Conclusion	IgG ELISA	ELISA DO
1	C1	24.07.06	M	3.5 M	K Speu	320	Pos	Pos	0.104
2	C4	24.07.06	M	3.5 M	K Speu	160	Pos	Pos	0.204
3	C5	24.07.06	F	5 M	K Speu	640	Pos	Pos	0.2
4	C7	24.07.06	F	3 M	K Speu	320	Pos	Pos	0.219
5	C8	24.07.06	M	3 M	K Speu	80	Pos	Pos	0.223
6	C10	24.07.06	M	3 M	K Speu	80	Pos	Pos	0.193
7	C12	24.07.06	F	5 M	K Speu	1280	Pos	Pos	0.321
8	C13	24.07.06	M	5 M	K Speu	80	Pos	Pos	0.17
9	C14	24.07.06	F	5 M	K Speu	320	Pos	Pos	0.139
10	C15	24.07.06	M	5 M	K Speu	1280	Pos	Pos	0.258
11	C16	24.07.06	F	5 M	K Speu	640	Pos	Pos	0.24
12	C17	24.07.06	F	2.5 M	K Speu	640	Pos	Pos	0.294
13	C18	24.07.06	M	3 M	K Speu	2560	Pos	Pos	0.34
14	C19	24.07.06	M	8 M	K Speu	5120	Pos	Pos	0.326
15	C20	24.07.06	F	8 M	K Speu	640	Pos	Pos	0.257
16	C22	24.07.06	F	8 M	K Speu	1280	Pos	Pos	0.25
17	C23	24.07.06	F	8 M	K Speu	80	Pos	Pos	0.103
18	C25	24.07.06	F	8 M	K Speu	1280	Pos	Pos	0.2
19	C26	24.07.06	F	2.5 M	K Speu	160	Pos	Pos	0.201
20	C27	24.07.06	M	5 M	K Speu	320	Pos	Pos	0.217
21	C28	24.07.06	M	5 M	K Speu	640	Pos	Pos	0.283
22	C29	24.07.06	F	5 M	K Speu	640	Pos	Pos	0.249
23	C30	24.07.06	F	5 M	K Speu	1280	Pos	Pos	0.256
24	C32	24.07.06	M	3 M	K Speu	320	Pos	Pos	0.185
25	C34	24.07.06	F	3 M	K Speu	320	Pos	Pos	0.152
26	C35	24.07.06	F	3 M	K Speu	320	Pos	Pos	0.135
27	C36	24.07.06	F	3 M	K Speu	320	Pos	Pos	0.207
28	C37	24.07.06	F	3 M	K Speu	320	Pos	Pos	0.183
29	C38	24.07.06	F	3 M	K Speu	640	Pos	Pos	0.224
30	C39	24.07.06	M	2 M	K Speu	80	Pos	Pos	0.117
31	C43	02.02.06	F	1.5 M	K Cham	1280	Pos	Pos	0.127
32	C44	24.07.06	F	3 M	K Speu	640	Pos	Pos	0.195
33	C45	24.07.06	M	3 M	K Speu	160	Pos	Pos	0.174
34	C46	24.07.06	M	7 M	K Speu	160	Pos	Pos	0.194
35	C47	24.07.06	M	4 M	K Speu	160	Pos	Pos	0.21
36	C48	24.07.06	M	4 M	K Speu	320	Pos	Pos	0.216
37	C49	24.07.06	M	3.5 M	K Speu	320	Pos	Pos	0.19
38	C50	24.07.06	M	3.5 M	K Speu	320	Pos	Pos	0.212
39	C51	24.07.06	M	5 M	K Speu	1280	Pos	Pos	0.205
40	C52	24.07.06	M	4 M	K Speu	1280	Pos	Pos	0.244
41	C54	24.07.06	F	3 M	K Speu	640	Pos	Pos	0.306
42	C56	24.07.06	M	4 M	K Speu	1280	Pos	Pos	0.194
43	C59	24.07.06	M	5 M	K Speu	320	Pos	Pos	0.266
44	C60	24.07.06	M	4 M	K Speu	320	Pos	Pos	0.304
45	C61	24.07.06	M	4 M	K Speu	160	Pos	Pos	0.18
46	C64	24.07.06	M	3 M	K Speu	160	Pos	Pos	0.225
47	C66	24.07.06	F	1.5 year	K Speu	1280	Pos	Pos	0.359
48	C67	24.07.06	F	8 M	K Speu	1280	Pos	Pos	0.294
49	C68	24.07.06	F	8 M	K Speu	640	Pos	Pos	0.029
50	C70	02.02.06	F	3 M	K Cham	320	Pos	Pos	0.283
51	C71	02.02.06	F	3 M	K Cham	320	Pos	Pos	0.208
52	C76	02.02.06	M	6 M	K Cham	640	Pos	Pos	0.28
53	C77	02.02.06	F	8 M	K Cham	1280	Pos	Pos	0.349
54	C78	02.02.06	F	8 M	K Cham	160	Pos	Pos	0.206
55	C79	02.02.06	F	3 M	K Cham	80	Pos	Pos	0.169
56	C84	02.02.06	F	6 M	K Cham	1280	Pos	Pos	0.232
57	C91	02.02.06	M	2 M	K Cham	80	Pos	Pos	0.274
58	C97	02.02.06	F	1.5 M	K Cham	80	Pos	Pos	0.138
59	C101	03.02.06	F	1.5 M	K Cham	80	Pos	Pos	0.155
60	C115	03.02.06	M	2 M	K Cham	160	Pos	Pos	0.329
61	C122	03.02.06	F	5 M	K Cham	160	Pos	Pos	0.192
62	C128	03.02.06	F	2.5 M	K Cham	80	Pos	Pos	0.146
63	C137	03.02.06	M	2.5 M	K Cham	1280	Pos	Pos	0.401
64	C140	03.02.06	M	6 M	K Cham	320	Pos	Pos	0.325
65	C141	03.02.06	M	6 M	K Cham	640	Pos	Pos	0.292
66	C145	03.02.06	M	3 M	K Cham	320	Pos	Pos	0.26
67	C161	14.02.06	M	1.5 M	K Cham	80	Pos	Pos	0.283
68	C163	14.02.06	M	1.5 M	K Cham	160	Pos	Pos	0.211
69	C164	14.02.06	F	2 M	K Cham	1280	Pos	Pos	0.213
70	C165	14.02.06	M	2 M	K Cham	5120	Pos	Pos	0.481
71	C166	14.02.06	M	2 M	K Cham	160	Pos	Pos	0.225
72	C167	14.02.06	M	2 M	K Cham	160	Pos	Pos	0.261
73	C168	14.02.06	M	2 M	K Cham	160	Pos	Pos	0.313
74	C169	14.02.06	M	2 M	K Cham	80	Pos	Pos	0.228
75	C179	14.02.06	F	3 M	K Cham	640	Pos	Pos	0.304
76	C180	14.02.06	M	3 M	K Cham	320	Pos	Pos	0.279
77	C181	14.02.06	M	3 M	K Cham	320	Pos	Pos	0.316
78	C183	14.02.06	F	2 M	K Cham	640	Pos	Pos	0.189
79	C184	14.02.06	F	2 M	K Cham	640	Pos	Pos	0.294
80	C194	14.02.06	M	2 M	K Cham	1280	Pos	Pos	0.227
81	C196	14.02.06	M	2 M	K Cham	160	Pos	Pos	0.169
82	C203	14.02.06	F	1.5 M	K Cham	640	Pos	Pos	0.224
83	C204	14.02.06	F	1.5 M	K Cham	640	Pos	Pos	0.219
84	C205	14.02.06	M	3 M	K Cham	80	Pos	Pos	0.149
85	C214	14.02.06	M	3 M	K Cham	320	Pos	Pos	0.191
86	C216	14.02.06	M	4 M	K Cham	1280	Pos	Pos	0.188
87	C217	14.02.06	F	1 M	K Cham	80	Pos	Pos	0.183
88	C218	14.02.06	F	1 M	K Cham	640	Pos	Pos	0.276
89	C220	14.02.06	M	1 M	K Cham	640	Pos	Pos	0.321
90	C223	14.02.06	M	1 M	K Cham	640	Pos	Pos	0.326
91	C225	14.02.06	M	1 M	K Cham	640	Pos	Pos	0.317
92	C227	14.02.06	F	9 M	K Cham	1280	Pos	Pos	0.324
93	C228	14.02.06	M	9 M	K Cham	320	Pos	Pos	0.169
94	C234	14.02.06	M	1 M	K Cham	160	Pos	Pos	0.152
95	C235	14.02.06	F	1.5 M	K Cham	320	Pos	Pos	0.295
96	C236	14.02.06	F	1.5 M	K Cham	640	Pos	Pos	0.35
97	C242	14.02.06	F	2 M	K Cham	5120	Pos	Pos	0.315
98	C248	14.02.06	F	1 M	K Cham	80	Pos	Pos	0.229
99	C253	14.02.06	F	3 M	K Cham	320	Pos	Pos	0.364
100	C254	14.02.06	M	4 M	K Cham	160	Pos	Pos	0.3
101	C256	14.02.06	M	4 M	K Cham	320	Pos	Pos	0.276
102	C261	14.02.06	F	4 M	K Cham	640	Pos	Pos	0.281
103	C262	14.02.06	M	2 M	K Cham	160	Pos	Pos	0.179
104	C264	14.02.06	F	5 M	K Cham	160	Pos	Pos	0.164
105	C265	14.02.06	F	3 M	K Cham	640	Pos	Pos	0.268
106	C267	14.02.06	F	3 M	K Cham	320	Pos	Pos	0.217
107	C271	15.02.06	F	2 M	K Cham	320	Pos	Pos	0.292
108	C273	15.02.06	M	6 M	K Cham	320	Pos	Pos	0.238
109	C274	15.02.06	M	6 M	K Cham	5120	Pos	Pos	0.236
110	C278	15.02.06	F	6 M	K Cham	320	Pos	Pos	0.308
111	C279	15.02.06	F	6 M	K Cham	160	Pos	Pos	0.254
112	C280	15.02.06	F	6 M	K Cham	160	Pos	Pos	0.2
113	C281	15.02.06	F	6 M	K Cham	80	Pos	Pos	0.189
114	C283	15.02.06	F	6 M	K Cham	160	Pos	Pos	0.223
115	C284	15.02.06	F	6 M	K Cham	160	Pos	Pos	0.211
116	C285	15.02.06	F	6 M	K Cham	80	Pos	Pos	0.205
117	C295	15.02.06	F	1 M	K Cham	80	Pos	Pos	0.187
118	C297	15.02.06	M	1 M	K Cham	160	Pos	Pos	0.234
119	C304	20.02.06	F	1.5 M	K Cham	320	Pos	Pos	0.253
120	C310	20.02.06	M	1.5 M	K Cham	80	Pos	Pos	0.158
121	C311	20.02.06	M	1.5 M	K Cham	320	Pos	Pos	0.252
122	C314	20.02.06	M	1.5 M	K Cham	160	Pos	Pos	0.202
123	C317	20.02.06	M	1.5 M	K Cham	320	Pos	Pos	0.197
124	C318	20.02.06	M	1.5 M	K Cham	320	Pos	Pos	0.183
125	C320	20.02.06	M	1.5 M	K Cham	260	Pos	Pos	0.143
126	C321	20.02.06	M	1.5 M	K Cham	160	Pos	Pos	0.133
127	C324	20.02.06	M	1.5 M	K Cham	320	Pos	Pos	0.224
128	C337	20.02.06	M	1 M	K Cham	640	Pos	Pos	0.279
129	C340	20.02.06	F	1.5 M	K Cham	160	Pos	Pos	0.248
130	C361	20.02.06	M	2 M	K Cham	320	Pos	Pos	0.242
131	C362	20.02.06	M	2 M	K Cham	640	Pos	Pos	0.364
132	C363	20.02.06	M	2 M	K Cham	80	Pos	Pos	0.208
133	C364	20.02.06	F	1.5 M	K Cham	80	Pos	Pos	0.186
134	C367	20.02.06	F	1.5 M	K Cham	80	Pos	Pos	0.104
135	C380	20.02.06	M	6 M	K Cham	80	Pos	Pos	0.123
136	C381	20.02.06	M	6 M	K Cham	320	Pos	Pos	0.281
137	C382	20.02.06	M	6 M	K Cham	160	Pos	Pos	0.229
138	C385	20.02.06	F	6 M	K Cham	640	Pos	Pos	0.35
139	C388	21.02.06	F	6 M	K Cham	80	Pos	Pos	0.258
140	C390	21.02.06	F	4 M	K Cham	320	Pos	Pos	0.13
141	C415	21.02.06	F	2 M	K Cham	160	Pos	Pos	0.131
142	C420	21.02.06	F	1.5 M	K Cham	640	Pos	Pos	0.35
143	C434	27.02.06	M	2 M	K Cham	640	Pos	Pos	0.274
144	C435	27.02.06	F	5 M	K Cham	80	Pos	Pos	0.13
145	C436	27.02.06	F	5 M	K Cham	1280	Pos	Pos	0.319
146	C438	27.02.06	F	5 M	K Cham	640	Pos	Pos	0.269
147	C439	27.02.06	F	5 M	K Cham	80	Pos	Pos	0.156
148	C443	27.02.06	F	2 M	K Cham	640	Pos	Pos	0.103
149	C445	27.02.06	F	2 M	K Cham	160	Pos	Pos	0.131
150	C446	27.02.06	M	2 M	K Cham	160	Pos	Pos	0.157
151	C447	27.02.06	M	2 M	K Cham	160	Pos	Pos	0.161
152	C448	27.02.06	M	2 M	K Cham	80	Pos	Pos	0.14
153	C454	27.02.06	M	2 M	K Cham	80	Pos	Pos	0.216
154	C457	27.02.06	M	2 M	K Cham	640	Pos	Pos	0.216
155	C460	27.02.06	F	1 M	K Cham	2560	Pos	Pos	0.347
156	C461	27.02.06	F	1 M	K Cham	1280	Pos	Pos	0.372
157	C462	27.02.06	F	1 M	K Cham	1280	Pos	Pos	0.277
158	C464	27.02.06	M	1 M	K Cham	640	Pos	Pos	0.194
159	C467	27.02.06	M	2 M	K Cham	1280	Pos	Pos	0.246
160	C470	27.02.06	F	4 M	K Cham	80	Pos	Pos	0.235
161	C471	27.02.06	F	4 M	K Cham	80	Pos	Pos	0.177
162	C472	27.02.06	F	4 M	K Cham	160	Pos	Pos	0.22
163	C473	27.02.06	F	4 M	K Cham	80	Pos	Pos	0.181
164	C474	27.02.06	M	1 M	K Cham	80	Pos	Pos	0.157
165	C477	27.02.06	F	2 M	K Cham	2560	Pos	Pos	0.26
166	C478	27.02.06	M	2 M	K Cham	320	Pos	Pos	0.3
167	C500	27.02.06	M	2 M	K Cham	640	Pos	Pos	0.292
168	C8B	02.02.06	F	4 M	K Cham	640	Pos	Pos	0.276
169	C42B	02.02.06	F	1.5 M	K Cham	320	Pos	Pos	0.339
170	C46B	02.02.06	F	4 M	K Cham	160	Pos	Pos	0.207
171	C48B	02.02.06	F	4 M	K Cham	160	Pos	Pos	0.179
172	C50B	02.02.06	F	4 M	K Cham	320	Pos	Pos	0.253
173	C51B	02.02.06	F	4 M	K Cham	640	Pos	Pos	0.384
174	C52B	02.02.06	F	4 M	K Cham	80	Pos	Pos	0.27
175	C54B	02.02.06	F	4 M	K Cham	80	Pos	Pos	0.209
176	C56B	02.02.06	M	8 M	K Cham	80	Pos	Pos	0.256
177	C59B	02.02.06	M	8 M	K Cham	320	Pos	Pos	0.337
178	C66B	02.02.06	M	1.5 M	K Cham	80	Pos	Pos	0.235
179	C57	24.07.06	M	4 M	K Speu	640	Pos	Equiv	0.104
180	C69	02.02.06	F	3 M	K Cham	160	Pos	Equiv	0.098
181	C73	02.02.06	F	1.5 M	K Cham	1280	Pos	Equiv	0.103
182	C87	02.02.06	M	6 M	K Cham	80	Pos	Equiv	0.101
183	C127	03.02.06	F	3 M	K Cham	2560	Pos	Equiv	0.095
184	C185	14.02.06	M	2 M	K Cham	320	Pos	Equiv	0.089
185	C465	27.02.06	M	2 M	K Cham	2560	Pos	Equiv	0.092
186	C93	02.02.06	M	3 M	K Cham	640	Pos	Neg	0.009
187	C110	03.02.06	F	1.5 M	K Cham	1280	Pos	Neg	0.077
188	C323	20.02.06	M	1.5 M	K Cham	320	Pos	Neg	0.016
189	C387	21.02.06	F	6 M	K Cham	320	Pos	Neg	0.005
190	C425	21.02.06	M	4 M	K Cham	160	Pos	Neg	0.037
191	C426	21.02.06	M	4 M	K Cham	160	Pos	Neg	0.022
192	C427	27.02.06	F	1 M	K Cham	320	Pos	Neg	0.001
193	C451	27.02.06	F	1.5 M	K Cham	80	Pos	Neg	0.03
194	C3	24.07.06	M	3.5 M	K Speu	10	Neg	Neg	0.078
195	C9	02.02.06	M	1 M	K Cham	0	Neg	Neg	0.025
196	C11	24.07.06	M	3 M	K Speu	0	Neg	Neg	0.006
197	C24	02.02.06	F	2 M	K Cham	10	Neg	Neg	0.042
198	C40	24.07.06	F	2 M	K Speu	10	Neg	Neg	0.056
199	C41	24.07.06	F	2 M	K Speu	10	Neg	Neg	0.029
200	C42	24.07.06	F	2 M	K Speu	0	Neg	Neg	0.031
201	C53	24.07.06	F	3 M	K Speu	0	Neg	Neg	0.005
202	C55	24.07.06	M	3 M	K Speu	0	Neg	Neg	-0.006
203	C58	24.07.06	M	5 M	K Speu	0	Neg	Neg	0.004
204	C63	24.07.06	M	3 M	K Speu	0	Neg	Neg	0.037
205	C65	24.07.06	M	3 M	K Speu	0	Neg	Neg	0.032
206	C80	02.02.06	F	3 M	K Cham	0	Neg	Neg	0.001
207	C85	02.02.06	F	6 M	K Cham	0	Neg	Neg	-0.004
208	C86	02.02.06	M	6 M	K Cham	0	Neg	Neg	0.003
209	C92	02.02.06	M	3 M	K Cham	0	Neg	Neg	-0.002
210	C94	02.02.06	F	4 M	K Cham	20	Neg	Neg	0.026
211	C95	02.02.06	M	4 M	K Cham	20	Neg	Neg	0.044
212	C105	03.02.06	M	1.5 M	K Cham	20	Neg	Neg	0.01
213	C114	03.02.06	M	2 M	K Cham	0	Neg	Neg	0.063
214	C119	03.02.06	M	2 M	K Cham	20	Neg	Neg	0.096
215	C121	03.02.06	M	4 M	K Cham	10	Neg	Neg	0.093
216	C123	03.02.06	F	1.5 M	K Cham	0	Neg	Neg	0.079
217	C124	03.02.06	M	1.5 M	K Cham	0	Neg	Neg	0.09
218	C125	03.02.06	M	2 M	K Cham	0	Neg	Neg	0.05
219	C129	03.02.06	F	2.5 M	K Cham	0	Neg	Neg	0.039
220	C135	03.02.06	M	2.5 M	K Cham	20	Neg	Neg	0.048
221	C139	03.02.06	M	3 M	K Cham	0	Neg	Neg	0.019
222	C142	03.02.06	F	3 M	K Cham	0	Neg	Neg	0.015
223	C150	14.02.06	F	1 M	K Cham	0	Neg	Neg	0.056
224	C151	14.02.06	F	1 M	K Cham	0	Neg	Neg	0.066
225	C152	14.02.06	F	1 M	K Cham	0	Neg	Neg	0.044
226	C153	14.02.06	F	1 M	K Cham	10	Neg	Neg	0.067
227	C154	14.02.06	F	1 M	K Cham	0	Neg	Neg	0.051
228	C155	14.02.06	M	1 M	K Cham	20	Neg	Neg	0.055
229	C156	14.02.06	M	1 M	K Cham	20	Neg	Neg	0.066
230	C157	14.02.06	M	1 M	K Cham	20	Neg	Neg	0.069
231	C160	14.02.06	M	1.5 M	K Cham	20	Neg	Neg	0.051
232	C172	14.02.06	F	1.5 M	K Cham	10	Neg	Neg	0.043
233	C173	14.02.06	M	1.5 M	K Cham	10	Neg	Neg	0.064
234	C174	14.02.06	M	1.5 M	K Cham	0	Neg	Neg	0.049
235	C175	14.02.06	M	1.5 M	K Cham	0	Neg	Neg	0.04
236	C188	14.02.06	M	1 M	K Cham	0	Neg	Neg	0.042
237	C189	14.02.06	M	1 M	K Cham	0	Neg	Neg	0.004
238	C190	14.02.06	M	1 M	K Cham	0	Neg	Neg	0.051
239	C191	14.02.06	F	2 M	K Cham	10	Neg	Neg	0.051
240	C192	14.02.06	F	2 M	K Cham	0	Neg	Neg	0.012
241	C193	14.02.06	F	2 M	K Cham	0	Neg	Neg	-0.036
242	C198	14.02.06	M	2 M	K Cham	0	Neg	Neg	0.037
243	C199	14.02.06	M	2 M	K Cham	0	Neg	Neg	0.055
244	C206	14.02.06	M	3 M	K Cham	20	Neg	Neg	0.047
245	C207	14.02.06	M	3 M	K Cham	20	Neg	Neg	0.085
246	C211	14.02.06	M	4 M	K Cham	20	Neg	Neg	0.083
247	C212	14.02.06	M	4 M	K Cham	20	Neg	Neg	0.059
248	C213	14.02.06	F	3 M	K Cham	20	Neg	Neg	0.066
249	C215	14.02.06	M	4 M	K Cham	0	Neg	Neg	0.026
250	C229	14.02.06	F	20 day	K Cham	0	Neg	Neg	0.007
251	C237	14.02.06	M	1.5 M	K Cham	20	Neg	Neg	0.069
252	C240	14.02.06	M	1.5 M	K Cham	10	Neg	Neg	0.055
253	C244	14.02.06	F	1 M	K Cham	20	Neg	Neg	0.056
254	C258	14.02.06	F	4 M	K Cham	20	Neg	Neg	0.076
255	C263	14.02.06	F	4 M	K Cham	0	Neg	Neg	0.027
256	C266	14.02.06	F	3 M	K Cham	20	Neg	Neg	0.048
257	C268	14.02.06	F	3 M	K Cham	0	Neg	Neg	0.074
258	C269	14.02.06	F	3 M	K Cham	20	Neg	Neg	0.027
259	C272	15.02.06	M	2 M	K Cham	0	Neg	Neg	0.043
260	C275	15.02.06	M	6 M	K Cham	0	Neg	Neg	-0.007
261	C276	15.02.06	F	6 M	K Cham	0	Neg	Neg	0.043
262	C290	15.02.06	F	1 M	K Cham	0	Neg	Neg	0.052
263	C303	20.02.06	F	1.5 M	K Cham	20	Neg	Neg	0.046
264	C305	20.02.06	F	1.5 M	K Cham	20	Neg	Neg	0.068
265	C307	20.02.06	F	1.5 M	K Cham	20	Neg	Neg	0.046
266	C308	20.02.06	M	1.5 M	K Cham	20	Neg	Neg	0.074
267	C309	20.02.06	M	1.5 M	K Cham	20	Neg	Neg	0.078
268	C312	20.02.06	M	1.5 M	K Cham	20	Neg	Neg	0.066
269	C313	20.02.06	M	1.5 M	K Cham	0	Neg	Neg	0.048
270	C319	20.02.06	M	1.5 M	K Cham	10	Neg	Neg	0.026
271	C325	20.02.06	M	1.5 M	K Cham	10	Neg	Neg	0.056
272	C327	20.02.06	F	1.5 M	K Cham	0	Neg	Neg	0.021
273	C329	20.02.06	M	1.5 M	K Cham	10	Neg	Neg	0.004
274	C331	20.02.06	M	1.5 M	K Cham	20	Neg	Neg	0.028
275	C332	20.02.06	M	1.5 M	K Cham	20	Neg	Neg	0.043
276	C333	20.02.06	M	1.5 M	K Cham	20	Neg	Neg	0.012
277	C335	20.02.06	F	1 M	K Cham	0	Neg	Neg	-0.003
278	C345	20.02.06	F	1 M	K Cham	20	Neg	Neg	0.079
279	C346	20.02.06	M	1 M	K Cham	20	Neg	Neg	0.064
280	C347	20.02.06	M	1 M	K Cham	20	Neg	Neg	0.088
281	C348	20.02.06	F	2 M	K Cham	0	Neg	Neg	0.027
282	C350	20.02.06	F	2 M	K Cham	20	Neg	Neg	0.054
283	C352	20.02.06	F	2 M	K Cham	0	Neg	Neg	0.038
284	C354	20.02.06	F	2 M	K Cham	0	Neg	Neg	0.039
285	C358	20.02.06	M	2 M	K Cham	20	Neg	Neg	0.055
286	C369	20.02.06	F	1 M	K Cham	20	Neg	Neg	0.095
287	C370	20.02.06	F	1 M	K Cham	0	Neg	Neg	0.05
288	C371	20.02.06	F	1 M	K Cham	0	Neg	Neg	0.03
289	C372	20.02.06	F	1 M	K Cham	10	Neg	Neg	0.089
290	C374	20.02.06	M	2 M	K Cham	0	Neg	Neg	0.007
291	C377	20.02.06	F	3 M	K Cham	0	Neg	Neg	0.003
292	C378	20.02.06	F	3 M	K Cham	0	Neg	Neg	0.002
293	C379	20.02.06	F	6 M	K Cham	0	Neg	Neg	-0.006
294	C391	21.02.06	F	4 M	K Cham	10	Neg	Neg	0.047
295	C392	21.02.06	F	4 M	K Cham	10	Neg	Neg	0.056
296	C393	21.02.06	M	4 M	K Cham	0	Neg	Neg	0.051
297	C395	21.02.06	M	4 M	K Cham	10	Neg	Neg	0.045
298	C396	21.02.06	M	4 M	K Cham	20	Neg	Neg	0.076
299	C397	21.02.06	M	4 M	K Cham	20	Neg	Neg	0.051
300	C398	21.02.06	M	4 M	K Cham	20	Neg	Neg	0.053
301	C399	21.02.06	M	4 M	K Cham	20	Neg	Neg	0.048
302	C400	21.02.06	M	4 M	K Cham	10	Neg	Neg	0.074
303	C404	21.02.06	F	4 M	K Cham	0	Neg	Neg	0.037
304	C406	21.02.06	M	2 M	K Cham	0	Neg	Neg	0.045
305	C407	21.02.06	M	2 M	K Cham	0	Neg	Neg	0.027
306	C408	21.02.06	M	1 M	K Cham	20	Neg	Neg	0.066
307	C411	21.02.06	M	2 M	K Cham	0	Neg	Neg	0.068
308	C412	21.02.06	F	2 M	K Cham	10	Neg	Neg	0.068
309	C413	21.02.06	F	2 M	K Cham	10	Neg	Neg	0.065
310	C414	21.02.06	F	2 M	K Cham	10	Neg	Neg	0.072
311	C416	21.02.06	F	1 M	K Cham	0	Neg	Neg	0.061
312	C417	21.02.06	M	1 M	K Cham	0	Neg	Neg	0.057
313	C418	21.02.06	M	1 M	K Cham	20	Neg	Neg	0.069
314	C419	21.02.06	F	1.5 M	K Cham	10	Neg	Neg	0.065
315	C422	21.02.06	M	1.5 M	K Cham	0	Neg	Neg	0
316	C423	21.02.06	F	2 M	K Cham	0	Neg	Neg	-0.005
317	C429	27.02.06	M	1 M	K Cham	10	Neg	Neg	0.044
318	C430	27.02.06	M	2 M	K Cham	10	Neg	Neg	0.034
319	C431	27.02.06	M	2 M	K Cham	10	Neg	Neg	0.055
320	C441	27.02.06	F	1 M	K Cham	20	Neg	Neg	0.02
321	C444	27.02.06	F	2 M	K Cham	0	Neg	Neg	0.059
322	C452	27.02.06	F	1.5 M	K Cham	0	Neg	Neg	0.005
323	C453	27.02.06	M	2 M	K Cham	10	Neg	Neg	0.035
324	C455	27.02.06	M	2 M	K Cham	0	Neg	Neg	0.004
325	C456	27.02.06	M	2 M	K Cham	0	Neg	Neg	0.001
326	C458	27.02.06	M	2 M	K Cham	0	Neg	Neg	0.008
327	C459	27.02.06	M	1 M	K Cham	0	Neg	Neg	0.008
328	C463	27.02.06	M	1 M	K Cham	0	Neg	Neg	0.01
329	C466	27.02.06	M	2 M	K Cham	10	Neg	Neg	0.053
330	C469	27.02.06	F	4 M	K Cham	20	Neg	Neg	0.073
331	C476	27.02.06	F	1 M	K Cham	20	Neg	Neg	0.099
332	C480	27.02.06	F	1 M	K Cham	20	Neg	Neg	0.078
333	C483	27.02.06	M	3 M	K Cham	0	Neg	Neg	0.032
334	C485	27.02.06	M	4 M	K Cham	10	Neg	Neg	0.075
335	C488	27.02.06	M	4 M	K Cham	0	Neg	Neg	0.054
336	C489	27.02.06	M	4 M	K Cham	10	Neg	Neg	0.077
337	C491	27.02.06	F	3 M	K Cham	20	Neg	Neg	0.095
338	C492	27.02.06	M	2 M	K Cham	0	Neg	Neg	0.016
339	C493	27.02.06	M	2 M	K Cham	0	Neg	Neg	0.053
340	C494	27.02.06	F	4 M	K Cham	0	Neg	Neg	0.007
341	C497	27.02.06	M	1 M	K Cham	20	Neg	Neg	0.079
342	C499	27.02.06	M	2 M	K Cham	0	Neg	Neg	0.07
343	C502	27.02.06	M	3 M	K Cham	10	Neg	Neg	0.062
344	C503	27.02.06	M	3 M	K Cham	0	Neg	Neg	0.036
345	C504	27.02.06	M	3 M	K Cham	0	Neg	Neg	0.078
346	C505	27.02.06	M	3 M	K Cham	20	Neg	Neg	0.062
347	C23B	02.02.06	F	2 M	K Cham	20	Neg	Neg	0.041
348	C40B	02.02.06	M	3 M	K Cham	0	Neg	Neg	0.042
349	C49B	02.02.06	F	4 M	K Cham	0	Neg	Neg	0.039
350	C53B	02.02.06	F	4 M	K Cham	0	Neg	Neg	0.029
351	C60B	02.02.06	M	8 M	K Cham	0	Neg	Neg	0.005
352	C61B	02.02.06	F	8 M	K Cham	20	Neg	Neg	0.045
353	C63B	02.02.06	F	1.5 M	K Cham	0	Neg	Neg	0.005
354	C64B	02.02.06	F	1.5 M	K Cham	0	Neg	Neg	0.015
355	C68B	02.02.06	M	1.5 M	K Cham	0	Neg	Neg	0.08
356	C62	24.07.06	M	3 M	K Speu	10	Neg	Equiv	0.094
357	C116	03.02.06	M	2 M	K Cham	0	Neg	Equiv	0.113
358	C296	15.02.06	M	1 M	K Cham	20	Neg	Equiv	0.119
359	C383	20.02.06	F	4 M	K Cham	20	Neg	Equiv	0.107
360	C403	21.02.06	F	4 M	K Cham	20	Neg	Equiv	0.109
361	C437	27.02.06	F	5 M	K Cham	0	Neg	Equiv	0.107
362	C47B	02.02.06	F	4 M	K Cham	0	Neg	Equiv	0.095
363	C103	03.02.06	F	1.5 M	K Cham	40	Equiv	Equiv	0.097
364	C107	03.02.06	M	1.5 M	K Cham	40	Equiv	Equiv	0.085
365	C131	03.02.06	F	2.5 M	K Cham	40	Equiv	Equiv	0.102
366	C134	03.02.06	F	2.5 M	K Cham	40	Equiv	Equiv	0.122
367	C138	03.02.06	M	3 M	K Cham	40	Equiv	Equiv	0.098
368	C159	14.02.06	F	1.5 M	K Cham	40	Equiv	Equiv	0.115
369	C210	14.02.06	M	2 M	K Cham	40	Equiv	Equiv	0.118
370	C231	14.02.06	F	1 M	K Cham	40	Equiv	Equiv	0.103
371	C246	14.02.06	M	1 M	K Cham	40	Equiv	Equiv	0.102
372	C277	15.02.06	F	6 M	K Cham	40	Equiv	Equiv	0.102
373	C359	20.02.06	M	2 M	K Cham	40	Equiv	Equiv	0.117
374	C389	21.02.06	F	6 M	K Cham	40	Equiv	Equiv	0.102
375	C394	21.02.06	M	4 M	K Cham	40	Equiv	Equiv	0.108
376	C402	21.02.06	F	4 M	K Cham	40	Equiv	Equiv	0.1
377	C428	27.02.06	M	1 M	K Cham	40	Equiv	Equiv	0.085
378	C442	27.02.06	F	2 M	K Cham	40	Equiv	Equiv	0.089
379	C450	27.02.06	F	1.5 M	K Cham	40	Equiv	Equiv	0.093
380	C481	27.02.06	M	1 M	K Cham	40	Equiv	Equiv	0.097
381	C490	27.02.06	F	5 M	K Cham	40	Equiv	Equiv	0.08
382	C501	27.02.06	F	3 M	K Cham	40	Equiv	Equiv	0.094
383	C1B	02.02.06	F	6 M	K Cham	40	Equiv	Equiv	0.141
384	C36B	02.02.06	F	2 M	K Cham	40	Equiv	Equiv	0.087
385	C39B	02.02.06	M	3 M	K Cham	40	Equiv	Equiv	0.091
386	C44B	02.02.06	F	4 M	K Cham	40	Equiv	Equiv	0.1
387	C433	27.02.06			K Cham	40	Equiv	Pos	0.183
388	C3B	02.02.06	F	6 M	K Cham	40	Equiv	Pos	0.15
389	C257	14.02.06	M	4 M	K Cham	40	Equiv	Neg	0.06
390	C302	20.02.06	F	1.5 M	K Cham	40	Equiv	Neg	0.057
391	C410	21.02.06	M	2 M	K Cham	40	Equiv	Neg	0.036
392	C475	27.02.06	F	1 M	K Cham	40	Equiv	Neg	0.043
393	C482	27.02.06	M	3 M	K Cham	40	Equiv	Neg	0.048
394	C1201001	01.12.07	F	7	Takeo	10	Neg	Equiv	0.077
395	C1201002	01.12.07	F	6.5	Takeo	80	Pos	Pos	0.177
396	C1201003	01.12.07	F	7	Preyveng	160	Pos	Pos	0.246
397	C1201004	01.12.07	M	6.5	Kandal	20	Neg	Neg	0.041
398	C1201005	01.12.07	F	7	Kandal	2560	Pos	Pos	0.124
399	C1203006	03.12.07	F	9	Preyveng	10240	Pos	Pos	0.359
400	C1203007	03.12.07	F	8	Preyveng	1280	Pos	Neg	0.049
401	C1203008	03.12.07	F	9	Kandal	640	Pos	Pos	0.255
402	C1203009	03.12.07	F	7	KAMPOT	1280	Pos	Pos	0.128
403	C1203010	03.12.07	F	7	KAMPOT	640	Pos	Pos	0.107
404	C1203011	03.12.07	F	7	KAMPOT	160	Pos	Pos	0.35
405	C1203012	03.12.07	F	8	Preyveng	320	Pos	Pos	0.149
406	C1203013	03.12.07	F	6	Preyveng	160	Pos	Pos	0.168
407	C1203014	03.12.07	F	7	Takeo	80	Pos	Pos	0.159
408	C1203015	03.12.07	M	7	Takeo	80	Pos	Pos	0.294
409	C1204016	04.12.07	F	7	PURSAT	160	Pos	Pos	0.298
410	C1204017	04.12.07	F	6	PURSAT	320	Pos	Pos	0.289
411	C1204018	04.12.07	F	6	PURSAT	320	Pos	Pos	0.346
412	C1204019	04.12.07	M	24	Preyveng	0	Neg	Pos	0.239
413	C1204020	04.12.07	M	24	Preyveng	640	Pos	Pos	0.244
414	C1205021	05.12.07	F	10	SVAYREANG	640	Pos	Pos	0.268
415	C1205022	05.12.07	M	9	SVAYREANG	640	Pos	Pos	0.259
416	C1205023	05.12.07	F	11	SVAYREANG	160	Pos	Pos	0.312
417	C1205024	05.12.07	F	11	Kandal	640	Pos	Pos	0.326
418	C1205025	05.12.07	F	12	Kandal	160	Pos	Pos	0.275
419	C1205026	05.12.07	F	9	Kandal	1280	Pos	Pos	0.289
420	C1205027	05.12.07	M	10	Kandal	160	Pos	Pos	0.229
421	C1205028	05.12.07	M	9	Takeo	1280	Pos	Pos	0.248
422	C1205029	05.12.07	M	9	Takeo	40	Equiv	Equiv	0.077
423	C1205030	05.12.07	M	8	Takeo	160	Pos	Pos	0.264
424	C1205031	05.12.07	F	9	Kandal	640	Pos	Pos	0.187
425	C1205032	05.12.07	F	9	Kandal	320	Pos	Pos	0.187
426	C1206033	06.12.07	M	7	Preyveng	80	Pos	Pos	0.31
427	C1206034	06.12.07	M	8	Preyveng	1280	Pos	Pos	0.384
428	C1206035	06.12.07	F	9	Takeo	2560	Pos	Pos	0.221
429	C1206036	06.12.07	F	7	Takeo	320	Pos	Pos	0.213
430	C1206037	06.12.07	F	7	Takeo	1280	Pos	Pos	0.226
431	C1207038	07.12.07	F	9	Takeo	2560	Pos	Pos	0.357
432	C1207039	07.12.07	M	7	Takeo	640	Pos	Pos	0.325
433	C1207040	07.12.07	M	7	Takeo	320	Pos	Pos	0.337
434	C1207041	07.12.07	M	8	Takeo	40	Equiv	Neg	-0.004
435	C1207042	07.12.07	M	6	Kandal	160	Pos	Pos	0.277
436	C1207043	07.12.07	M	7	Kandal	1280	Pos	Pos	0.146
437	C1207044	07.12.07	M	8	Kandal	2560	Pos	Pos	0.304
438	C1210045	10.12.07	M	7	KAMPOT	320	Pos	Pos	0.304
439	C1210046	10.12.07	M	7	KAMPOT	320	Pos	Pos	0.325
440	C1210047	10.12.07	M	8	KAMPOT	320	Pos	Pos	0.283
441	C1210048	10.12.07	M	7	PURSAT	1280	Pos	Pos	0.289
442	C1210049	10.12.07	M	7	PURSAT	80	Pos	Pos	0.334
443	C1212050	12.12.07	F	12	KAMPOT	320	Pos	Pos	0.203
444	C1212051	12.12.07	F	18	KAMPOT	640	Pos	Pos	0.171
445	C1212052	12.12.07	F	14	KAMPOT	2560	Pos	Pos	0.313
446	C1212053	12.12.07	F	24	KAMPOT	80	Pos	Pos	0.124
447	C1212054	12.12.07	M	8	SVAYREANG	640	Pos	Pos	0.291
448	C1212055	12.12.07	M	9	SVAYREANG	640	Pos	Pos	0.311
449	C1212056	12.12.07	M	9	SVAYREANG	640	Pos	Pos	0.375
450	C1213057	13.12.07	M	10	Kandal	1280	Pos	Pos	0.377
451	C1213058	13.12.07	M	10	Kandal	640	Pos	Pos	0.321
452	C1213059	13.12.07	M	9	KAMPOT	320	Pos	Pos	0.131
453	C1213060	13.12.07	F	9	KAMPOT	320	Pos	Pos	0.118
454	C1214061	14.12.07	F	10	Takeo	320	Pos	Pos	0.208
455	C1214062	14.12.07	F	9	Takeo	10	Neg	Neg	-0.006
456	C1214063	14.12.07	M	8	SVAYREANG	160	Pos	Pos	0.339
457	C1214064	14.12.07	M	8	SVAYREANG	1280	Pos	Pos	0.224
458	C1214065	14.12.07	F	10	Kandal	160	Pos	Pos	0.229
459	C1214066	14.12.07	F	10	Kandal	320	Pos	Pos	0.435
460	C1214067	14.12.07	F	9	Kandal	320	Pos	Pos	0.406
461	C1214068	14.12.07	F	8	Kandal	320	Pos	Pos	0.321
462	C1214069	14.12.07	F	8	Kandal	640	Pos	Pos	0.326
463	C1214070	14.12.07	M	9	Kandal	49	Equiv	Equiv	0.091
464	C1218071	18.12.07	F	9	PURSAT	80	Pos	Pos	0.315
465	C1218072	18.12.07	F	9	PURSAT	5120	Pos	Pos	0.333
466	C1218073	18.12.07	F	8	PURSAT	80	Pos	Pos	0.226
467	C1218074	18.12.07	F	7	PURSAT	40	Equiv	Pos	0.146
468	C1218075	18.12.07	M	9	PURSAT	640	Pos	Pos	0.348
469	C1218076	18.12.07	M	9	Kandal	160	Pos	Pos	0.207
470	C1218077	18.12.07	M	10	Kandal	1280	Pos	Pos	0.216
471	C1218078	18.12.07	M	7	Kandal	80	Pos	Pos	0.351
472	C1218079	18.12.07	M	8	Kandal	1280	Pos	Pos	0.365
473	C1218080	18.12.07	F	9	Kandal	160	Pos	Pos	0.299
474	C1218081	18.12.07	F	10	Takeo	320	Pos	Pos	0.297
475	C1218082	18.12.07	M	10	Takeo	640	Pos	Pos	0.28
476	C1218083	18.12.07	M	9	Takeo	320	Pos	Pos	0.259
477	C1218084	18.12.07	M	9	Takeo	160	Pos	Pos	0.262
478	C1219085	19.12.07	F	9	PURSAT	320	Pos	Pos	0.302
479	C1219086	19.12.07	F	8	PURSAT	160	Pos	Pos	0.289
480	C1219087	19.12.07	F	8	PURSAT	640	Pos	Pos	0.356
481	C1219088	19.12.07	F	8	PURSAT	160	Pos	Pos	0.242
482	C1219089	19.12.07	F	10	PURSAT	80	Pos	Neg	0.054
483	C1219090	19.12.07	F	11	PURSAT	320	Pos	Pos	0.304
484	C1219091	19.12.07	F	9	PURSAT	10	Neg	Neg	0.024
485	C1219092	19.12.07	F	9	PURSAT	320	Pos	Pos	0.381
486	C1219093	19.12.07	M	8	PURSAT	160	Pos	Pos	0.405
487	C1219094	19.12.07	M	9	PURSAT	160	Pos	Pos	0.336
488	C1220095	20.12.07	F	24	PURSAT	640	Pos	Pos	0.343
489	C1220096	20.12.07	F	8	PURSAT	160	Pos	Pos	0.143
490	C1220097	20.12.07	F	7	PURSAT	320	Pos	Pos	0.252
491	C1220098	20.12.07	F	8	PURSAT	1280	Pos	Pos	0.303
492	C1220099	20.12.07	F	8	PURSAT	320	Pos	Pos	0.295
493	C1220100	20.12.07	M	7	KAMPOT	320	Pos	Pos	0.211
494	C1220101	20.12.07	M	7	KAMPOT	80	Pos	Pos	0.246
495	C1220102	20.12.07	M	6	KAMPOT	160	Pos	Pos	0.206
496	C1220103	20.12.07	M	9	KAMPOT	1280	Pos	Pos	0.369
497	C1221104	21.12.07	F	12	KAMPOT	1280	Pos	Pos	0.251
498	C1221105	21.12.07	F	7	PURSAT	320	Pos	Pos	0.258
499	C1221106	21.12.07	F	8	PURSAT	160	Pos	Pos	0.244
500	C1221107	21.12.07	M	9	KAMPOT	80	Pos	Pos	0.169
501	C1221108	21.12.07	M	9	KAMPOT	40	Equiv	Neg	0.001
502	C1221109	21.12.07	F	8	SVAYREANG	40	Equiv	Neg	0.018
503	C1221110	21.12.07	M	7	SVAYREANG	320	Pos	Pos	0.595
504	C1221111	21.12.07	F	7	SVAYREANG	320	Pos	Pos	0.305
505	C1221112	21.12.07	M	9	SVAYREANG	320	Pos	Pos	0.322
506	C1221113	21.12.07	M	10	SVAYREANG	40	Equiv	Neg	0.004
